# Supplementary material for: Ptilagrostis contracta (Stipeae, Poaceae), a New Species Endemic to Qinghai-Tibet Plateau
Source: PLoS One. 2017 Jan 6;12(1):e0166603. doi: 10.1371/journal.pone.0166603 (PMC5218392; doi:10.1371/journal.pone.0166603)
Supplement: S1 Table — (XLSX) [file pone.0166603.s001.xlsx]

## Sheet: Sheet1
Table S1x1. List of specimens sampled for DNA, voucher (collector, number, and where the specimen is housed), country of origin, and GenBank accession numbers by region: At103, rps16-trnK, rps16 intron, rpl32-trnL, ndhF, and ITS (new sequences are in bold).
Species	ITS	Voucher for ITS sequence	country	source
Achnatherum calamagrostis (L.) P.Beauv.	GU254638	Pyke 164 (US)	Spain	Romaschenko et al. 2010
Achnatherum chinense (Hitchc.) Tzvelev	GU254630	Petrov s.n. (LE)	China	Romaschenko et al. 2010
Achnatherum eminens (Cav.) Barkworth	JF697693	Peterson 10952 & Annable (US)	Mexico	Romaschenko et al. 2012
Achnatherum hendersonii (Vasey) Barkworth	JF697694	Maze 1000 & Robson (US)	USA	Romaschenko et al. 2012
Achnatherum pekinense (Hance) Ohwi	FN434542	country Germany, Halle-Botanical Garden	Germany	Hamasha et al. 2012
Achnatherum splendens (Trin.) Nevski	FN434478	China:Tibet, Dulan area, 3400m	China	Hamasha et al. 2012
Achnatherum stillmanii (Bolander) Barkworth	EU194679	UTC 235202	USA	Barkworth et al. 2008
Aciachne pulvinata Benth.	EU194694	UTC 203408	BOLIVIA	Barkworth et al. 2008
Amelichloa ambigua (Speg.) Arriaga & Barkworth	KF294127	Morrone 5762 et al.		Cialdella et al. 2014
Ampelodesmos mauritanicus (Poir.) T. Durand & Schinz	KM077283	Acedo & Llamas 253	Spain	Alonso et al. 2014
Anatherostipa rosea (Hitchc.) Peñail.	EU194714	UTC 208042	Ecuador	Barkworth et al. 2008
Anemanthele lessoniana (Steud.) Veldkamp	JF697709	Mez 13236 (US)	New Zealand	Romaschenko et al. 2012
Austrostipa mollis (R. Br.) S.W.L. Jacobs & J. Everett	JF769064	iM37	Australia	Syme et al. 2012
Celtica gigantea (Link) F.M. Vázquez & Barkworth	GU254642	Pyke 705 (BC)	Spain	Romaschenko et al. 2010
Hesperostipa comata (Trin. & Rupr.) Barkworth	EU489106	Saarela, Sears & Maze 595 (UBC)	Canada	Romaschenko et al. 2008
Jarava ichu Ruiz & Pav.	EU489125	Peterson, Soreng, Romaschenko 20270 (US)	Peru	Romaschenko et al. 2008
Jarava speciosa (Trin. & Rupr.) Peñail.	EU489137	Peterson & Annable 11549 (US)	Argentina	Romaschenko et al. 2008
Macrochloa tenacissima (L.) Kunth	GU254648	Pyke 701 (BC)	Spain	Romaschenko et al. 2010
Nassella_trichotoma (Nees) Hack. ex Arechav.	KC129470	NtricM5102	Argentina	Syme et al. 2013
Ortachne_breviseta Hitchc.	GU254666	Laegaard 12802 (AAU)	Argentina	Romaschenko et al. 2010
Ortachne_rariflora (Hook. f.) Hughes	GU254665	Mariz 924 (CONC)	Chile	Romaschenko et al. 2010
Oryzopsis_asperifolia Michx.	GU254653	Saarela 384 (UBC)	Canada	Romaschenko et al. 2010
Phaenosperma globosum Munro ex Benth.	GU254655	Soreng 5325 (US)	China	Romaschenko et al. 2010
Piptatherum_canadense (Poir.) Dorn	JF697724	Raymond s.n. (US)	Canada	Romaschenko et al. 2012
Piptatherum_coerulescens (Desf.) P. Beauv.	FN434486	Turkey:Villas Aydin, S. Kusadasa, Samson Dagi	Turkey	Hamasha et al. 2012
Piptatherum_micranthum (Trin. & Rupr.) Barkworth	GU254664	Peterson 18437, Saarela & Smith (US)	Canada	Romaschenko et al. 2010
Piptatherum_pungens (Torr. ex Spreng.) Dorn	JF697730	Hermann 13407 (US)	USA	Romaschenko et al. 2012
Piptochaetium_featherstonei (Hitchc.) Tovar	GU254616	Peterson 10314 (US)	Argentina	Romaschenko et al. 2010
Psammochloa_villosa (Trin.) Bor	GU254651	Safronova 952 (LE)	Mongolia	Romaschenko et al. 2010
Ptilagrostis_alpina (F. Schmidt) Sipliv.	KF445686	Wang 442 (LE)	China	Romaschenko et al. 2014
Ptilagrostis_concinna (Hook. f.) Roshev.	FN434533	China:Xinjiang, Tiznap Vy, Kudi W, 3100 m	China	Hamasha et al. 2012
Ptilagrostis contracta Z. S. Zhang & W. L. Chen	KX539299	Z. S. Zhang & L. L. Li 341 (PE)	China	this paper
Ptilagrostis_dichotoma Keng ex Tzvelev	FN434498	China:Xizang, Upper Phung Chu catchment, Karma, Chu above Chogsham, 4240m	China	Hamasha et al. 2012
Ptilagrostis_junatovii Grubov	GU254619	Kotukhov s.n. (LE)	Russia	Romaschenko et al. 2010
Ptilagrostis_kingii (Bol.) Barkworth	GU254661	Peirson 10819 (US)	USA	Romaschenko et al. 2010
Ptilagrostis_luquensis P.M. Peterson, Soreng & Z.L. Wu	GU254620	Soreng 5383 (US)	China	Romaschenko et al. 2010
Ptilagrostis_malyschevii Tzvelev	JF697734	Ikonnikov 21570 (LE)	Russia	Romaschenko et al. 2012
Ptilagrostis_mongholica (Turcz. ex Trin.) Griseb.	FN434500	Mongolia:southern rim of Chentej Gorchi	Mongolia	Hamasha et al. 2012
Ptilagrostis_pelliotii (Danguy) Grubov	FN434504	Mongolia:Gobi Altai, Nemegt Uul S declivity, 1900-2200m	Mongolia	Hamasha et al. 2012
Ptilagrostis_porteri (Rydb.) W.A. Weber	KF445687	Hogan 3958 (COLO)	USA	Romaschenko et al. 2014
Stipa_capensis Thunb.	KF850613	KSUFS786		Khan,S., Al-Qurainy,F., Nadeem,M., Tarroum,M., Gaafar,A.-R., Tarroum,M., Alameri,A. and Alameri,A.
Stipa_capillata L.	FN434525	Italy:Aosta	Italy	Hamasha et al. 2012
Stipa_pennata L.	GU254637	Romaschenko 466 (BC)	Ukraine	Romaschenko et al. 2010
Stipa_regeliana Hack.	FN434584	China:Tibet Dulan area, 3800m	China	Hamasha et al. 2012
Stipa_roylei (Nees) Duthie	FN434590	Nepal:Shiabro Keda, Langtan, 3850m	Nepal	Hamasha et al. 2012
Stipa_subsessiliflora (Rupr.) Roshev.	FN434600	Pakistan:upper Bradden Tributary above, Chikor,4050m	Pakistan	Hamasha et al. 2012
Stipa_turkestanica Hack.	FN434606	Afghanistan:Pakman Range above Rasak, 2500m	Afghanistan	Hamasha et al. 2012
Trikeraia_hookeri (Stapf) Bor	FR692043			Schneider et al. 2011
Trikeraia_pappiformis (Keng) P.C. Kuo & S.L. Lu	FR692044			Schneider et al. 2011
*Blank cell indicate lack of information.
Romaschenko K, Peterson PM, Soreng RJ, Garcia-Jacas N, Futorna O, Susanna A. Phylogenetics of Stipeae (Poaceae: Pooideae) based on plastid and nuclear DNA sequences. Diversity, Phylogeny, and Evolution in Monocotyledons. 2010; 511-537.
Romaschenko K, Peterson PM, Soreng RJ, Garcia-Jacas N, Futorna O, Susanna A. Systematics and evolution of the needle grasses (Poaceae: Pooideae: Stipeae) based on analysis of multiple chloroplast loci, ITS, and lemma micromorphology. Taxon. 2012; 61: 18–44.
Hamasha HR, Hagen KB, Röser M. Stipa (Poaceae) and allies in the Old World: molecular phylogenetics realigns genus circumscription and gives evidence on the origin of American and Australian lineages. Pl Syst Evol. 2012; 298: 351–367. doi:10.1007/s00606-011-0549-5.
Barkworth ME, Arriaga MO, Smith JF, Jacobs SW, Valdés-Reyna J, Bushman BS. Molecules and morphology in South American Stipeae (Poaceae). Syst Bot. 2008; 33: 719–731.
Cialdella AM, Sede SM, Romaschenko K, Peterson PM, Soreng RJ, Zuloaga FO, Morrone, O. Phylogeny of Nassella (Stipeae, Pooideae, Poaceae) based on analyses of chloroplast and nuclear ribosomal DNA and morphology. Syst Bot. 2014; 39: 814-828.
Syme AE, Murphy DJ, Holmes GD, Gardner S, Fowler R, Cantrill DJ. An expanded phylogenetic analysis of Austrostipa (Poaceae: Stipeae) to test infrageneric relationships. Austral Syst Bot. 2012; 25: 1-10.
Alonso A, Bull RD, Acedo C, Gillespie LJ. Design of plant-specific PCR primers for the ETS region with enhanced specificity for tribe Bromeae and their application to other grasses (Poaceae). Botany. 2014; 92: 693-699.
Romaschenko K, Peterson PM, Soreng RJ, Garcia-Jacas N, Futorna O, Susanna A. Molecular phylogenetic analysis of the American Stipeae (Poaceae) resolves Jarava sensu lato polyphyletic: evidence for a new genus, Pappostipa. J Bot Res Inst Texas. 2008; 2: 165-192.30.
Syme AE, Udovicic F, Stajsic V, Murphy DJ. A test of sequence-matching algorithms for a DNA barcode database of invasive grasses. DNA Barcodes. 2013; 1: 19-26.
Romaschenko K., Garcia-Jacas N, Peterson PM, Soreng RJ, Vilatersana R, Susanna A. Miocene–Pliocene speciation, introgression, and migration of Patis and Ptilagrostis (Poaceae: Stipeae). Molec Phylogenet Evol. 2014; 70: 244-259.
Schneider J, Winterfeld G, Hoffmann MH, Roeser M. Duthieeae, a new tribe of grasses (Poaceae) identified among the early diverging lineages of subfamily Pooideae: molecular phylogenetics, morphological delineation, cytogenetics and biogeography. Syst Biodivers. 2011; 9: 27–44.
